# Supplementary material for: The Stack: A New Bacterial Structure Analyzed in the Antarctic Bacterium Pseudomonas deceptionensis M1T by Transmission Electron Microscopy and Tomography
Source: PLoS One. 2013 Sep 9;8(9):e73297. doi: 10.1371/journal.pone.0073297 (PMC3767748; doi:10.1371/journal.pone.0073297)
Supplement: Movie S1 — A dual-axis tomogram from a 250 nm Epon section. The tilt series were acquired at 120 kV and the tomogram was filtered with bbif (Bsoft). A stack composed by 10 discs is observed perpendicular to the PM. (ZIP) [file pone.0073297.s002.zip]

Archive with 1 entries (1 files):
- S1 L. Delgado.mov
