# Supplementary material for: The Stack: A New Bacterial Structure Analyzed in the Antarctic Bacterium Pseudomonas deceptionensis M1T by Transmission Electron Microscopy and Tomography
Source: PLoS One. 2013 Sep 9;8(9):e73297. doi: 10.1371/journal.pone.0073297 (PMC3767748; doi:10.1371/journal.pone.0073297)
Supplement: Movie S3 — Segmentation of the tomogram presented in Movie S2. The 3D structure of the stack is revealed within the tomogram as a group of oval flat discs. In red, the outer membrane; in cream-color, the PM; in blue, the ribosomes; and in pink, the discs. (ZIP) [file pone.0073297.s004.zip]

Archive with 1 entries (1 files):
- S3 L. Delgado.mov
