# Supplementary material for: The Stack: A New Bacterial Structure Analyzed in the Antarctic Bacterium Pseudomonas deceptionensis M1T by Transmission Electron Microscopy and Tomography
Source: PLoS One. 2013 Sep 9;8(9):e73297. doi: 10.1371/journal.pone.0073297 (PMC3767748; doi:10.1371/journal.pone.0073297)
Supplement: Movie S4 — A dual-axis tomogram from a 250 nm Lowicryl HM23 section. The tilt series were acquired at 200 kV and the tomogram was filtered with Tomobflow. Flat clustered discs are visible perpendicularly distributed to the PM in a fragment of a cell. (ZIP) [file pone.0073297.s005.zip]

Archive with 1 entries (1 files):
- S4 L. Delgado.mov
